# Supplementary material for: BA-12 Inhibits Angiogenesis via Glutathione Metabolism Activation
Source: Int J Mol Sci. 2019 Aug 20;20(16):4062. doi: 10.3390/ijms20164062 (PMC6720627; doi:10.3390/ijms20164062)
Supplement: Supplementary file 1 [file ijms-20-04062-s001.zip]

Archive with 9 entries (9 files):
- FIGURE 1.tif
- FIGURE 2.tif
- FIGURE 3.tif
- FIGURE 4.tif
- FIGURE 5.tif
- FIGURE 6.tif
- FIGURE 7.tif
- FIGURE 8.tif
- ijms-563296-supplementary.pdf
